# Supplementary material for: Worldwide Research Trends on Milk Containing Only A2 β-Casein: A Bibliometric Study
Source: Animals (Basel). 2022 Jul 27;12(15):1909. doi: 10.3390/ani12151909 (PMC9367265; doi:10.3390/ani12151909)
Supplement: Supplementary file 1 [file animals-12-01909-s001.zip]

Archive with 1 entries (1 files):
- animals-1762921-SI.pdf
